# Supplementary material for: Submerged Eutectic-Assisted, Solvent-Free Mechanochemical Formation of a Propranolol Salt and Its Other Multicomponent Solids
Source: Pharmaceutics. 2021 Dec 9;13(12):2125. doi: 10.3390/pharmaceutics13122125 (PMC8703429; doi:10.3390/pharmaceutics13122125)
Supplement: Supplementary file 1 [file pharmaceutics-13-02125-s001.zip]

Archive with 1 entries (1 files):
- pharmaceutics-1475260-supplementary.pdf
